# Supplementary material for: Seasonal Variations in Triple Oxygen Isotope Ratios of Precipitation in the Western and Central United States
Source: Paleoceanogr Paleoclimatol. Author manuscript; Available in PMC 2024 Mar 13. (PMC10659079; doi:10.1029/2022pa004458)
Supplement: Table1 [file NIHMS1939808-supplement-Table1.xlsx]

## Sheet: Final Data
Site	Site ID	Sample ID	Latitude	Longitude	Elevation (m)	Sample Type	Collection Date	Season	Quarter	Preciptation Amount (mm)	Local Average Weekly Temperature (C)	Local Average Weekly Relative Humidity (%)	δ18O (‰)	δ2H (‰)	d-excess (‰)	δ18O and δ2H Reference	Average δ'18O (‰, VSMOW-SLAP)	Average δ'17O (‰, VSMOW-SLAP)	Average ∆'17O (per meg)	∆'17O Std. Dev. (per meg)	n (triple oxygen analyses)	Notes
Yosemite National Park-Hodgdon Meadow	CA99	NQ8115	37.8	-119.9	1393	Precipitation	1997-07-29	Summer	JJA	5.08			-5.3	-31.3	11.1	Welker, 2012	-4.487	-2.356	13.185		1
Niwot Saddle	CO02	NQ9129	40.1	-105.6	3520	Precipitation	1997-09-02	Fall	SON	10.92			-9	-63	9	Welker, 2012	-4.813	-2.519	22.464	13.039	2	Outlier
Niwot Saddle	CO02	5-70-CO02-17JAN06	40.06	-105.59	3520	Precipitation	2006-01-10	Winter	DJF	113.792	-8.46	70.8	-19.2	-135.5	18.1	Welker, 2012	-19.454	-10.245	27.264		1
Niwot Saddle	CO02	5-52-CO02-17JAN06	40.06	-105.59	3520	Precipitation	2006-01-24	Winter	DJF	17.018	-11.37	80.45	-21.7	-159.4	14.2	Welker, 2012	-22.369	-11.774	36.262		1
Niwot Saddle	CO02	5-65-CO02-4JUL06	40.06	-105.59	3520	Precipitation	2006-07-11	Summer	JJA	124.968	8.27	84.2	-9.9	-61.3	17.9	Welker, 2012	-9.969	-5.226	37.865	10.305	2
Niwot Saddle	CO02	5-61-CO02-11JUL06	40.06	-105.59	3520	Precipitation	2006-07-18	Summer	JJA	4.826	13.32	45.22	-3.6	-20.4	8.4	Welker, 2012	-3.86	-2.02	18.177	5.009	3
Sand Spring	CO15	5-53-CO15-17JAN06	40.51	-107.7	1998	Precipitation	2006-01-24	Winter	DJF	4.064	-8.29405	80.9949	-21.9	-164.3	10.9	Welker, 2012	-22.162	-11.663	39.004		1
Sand Spring	CO15	5-64-CO15-28FEB06	40.51	-107.7	1998	Precipitation	2006-03-07	Spring	MAM		1.52818	64.9072				Welker, 2012	-14.581	-7.685	14.133		1
Sand Spring	CO15	5-85-CO15-16MAY06	40.51	-107.7	1998	Precipitation	2006-05-23	Spring	MAM	4.064	16.2646	44.1135	-3.4	-13.4	13.8	Welker, 2012	-4.015	-2.118	1.937		1
Sand Spring	CO15	5-63-CO15-5JUL06	40.51	-107.7	1998	Precipitation	2006-07-11	Summer	JJA	8.382	18.4756	66.5105	-3.9	-30.6	0.6	Welker, 2012	-3.745	-1.977	0.595		1
Sand Spring	CO15	5-71-CO15-11JUL06	40.51	-107.7	1998	Precipitation	2006-07-20	Summer	JJA	3.556	21.3744	41.1146	-0.7	2.1	7.7	Welker, 2012	-1.721	-0.908	0.72	12.789	2
Corvallis	Corvallis	NSW09-0020	44.5667	-123.283	95	Precipitation	2009-02-17	Winter	DJF	21.679	3.32934	86.6622	-12.2	-88.3	9.3	Brooks et al., 2012	-12.274	-6.437	42.956		1
Corvallis	Corvallis	NSW09-0074	44.5667	-123.283	95	Precipitation	2009-03-09	Spring	MAM	33.934	5.63326	84.1417	-7.6	-48.2	12.6	Brooks et al., 2012	-7.7	-4.028	37.296		1
Corvallis	Corvallis	NSW09-0103	44.5667	-123.283	95	Precipitation	2009-03-30	Spring	MAM	9.424	7.47705	80.292	-6	-51.8	-3.8	Brooks et al., 2012	-7.483	-3.912	38.7		1
Corvallis	Corvallis	NSW09-0115	44.5667	-123.283	95	Precipitation	2009-04-20	Spring	MAM	6.715	8.59036	76.0389	-5.2	-33.5	8.1	Brooks et al., 2012	-5.416	-2.828	32.284		1
Corvallis	Corvallis	NSW09-0147	44.5667	-123.283	95	Precipitation	2009-05-11	Spring	MAM	48.124	11.5349	75.9962	-9.3	-70.5	3.9	Brooks et al., 2012	-9.621	-5.056	23.624		1
Corvallis	Corvallis	NSW09-0198	44.5667	-123.283	95	Precipitation	2009-06-15	Summer	JJA	3.619	16.0358	73.1762	-7.3	-55.1	3.3	Brooks et al., 2012	-7.675	-4.023	30.067		1
Corvallis	Corvallis	NSW09-0199	44.5667	-123.283	95	Precipitation	2009-07-13	Summer	JJA	24.259	16.8665	67.1916	-9.8	-71.2	7.2	Brooks et al., 2012	-9.541	-5.021	16.441	5.644	2
Corvallis	Corvallis	NSW09-0304	44.5667	-123.283	95	Precipitation	2009-09-08	Fall	SON	16.519	17.2903	66.0804	-5	-31.8	8.2	Brooks et al., 2012	-5.29	-2.775	18.467		1
Corvallis	Corvallis	NSW09-0330	44.5667	-123.283	95	Precipitation	2009-10-05	Fall	SON	2.587	11.6541	71.4617	-2.2	-15.7	1.9	Brooks et al., 2012	-2.159	-1.132	8.357	2.387	2
Corvallis	Corvallis	NSW09-0379	44.5667	-123.283	95	Precipitation	2009-10-26	Fall	SON	17.035	12.8049	78.3677	-4.2	-25.3	8.3	Brooks et al., 2012	-4.522	-2.362	26.224		1
Corvallis	Corvallis	NSW09-0387	44.5667	-123.283	95	Precipitation	2009-11-16	Fall	SON	35.224	8.80315	76.8684	-7.7	-46.6	15	Brooks et al., 2012	-6.738	-3.535	22.399		1
Corvallis	Corvallis	NSW09-0390	44.5667	-123.283	95	Precipitation	2009-12-14	Winter	DJF	4.909			-12.3	-88.2	10.2	Brooks et al., 2012	-12.263	-6.446	28.658		1
Corvallis	Corvallis	NSW10-0017	44.5667	-123.283	95	Precipitation	2010-01-25	Winter	DJF	19.744	7.81548	74.0688	-10.4	-79.7	3.5	Brooks et al., 2012	-11.138	-5.844	36.983	0.119	2
Corvallis	Corvallis	NSW10-0023	44.5667	-123.283	95	Precipitation	2010-02-16	Winter	DJF	35.869	9.15706	79.1372	-7.7	-57.1	4.5	Brooks et al., 2012	-8.917	-4.679	29.2	3.823	2
Corvallis	Corvallis	NSW10-0024	44.5667	-123.283	95	Precipitation	2010-03-08	Spring	MAM	1.684	9.71429	73.5914	-7.2	-58	-0.4	Brooks et al., 2012	-7.377	-3.879	16.247		1
Corvallis	Corvallis	NSW10-0031	44.5667	-123.283	95	Precipitation	2010-04-19	Spring	MAM	1.7	12.2495	66.5132	-5.3	-44.3	-1.9	Brooks et al., 2012	-5.789	-3.023	34.071		1
Corvallis	Corvallis	NSW10-0126	44.5667	-123.283	95	Precipitation	2010-05-10	Spring	MAM	13.294	10.7316	64.6056	-5.7	-38.1	7.5	Brooks et al., 2012	-5.793	-3.045	13.53	16.646	3
Corvallis	Corvallis	NSW10-0156	44.5667	-123.283	95	Precipitation	2010-06-01	Summer	JJA	16.519	13.6879	69.5943	-8.7	-68.5	1.1	Brooks et al., 2012	-8.434	-4.436	16.679		1
Corvallis	Corvallis	NSW10-0255	44.5667	-123.283	95	Precipitation	2010-08-30	Summer	JJA	15.229	18.8974	51.3387	-11.1	-82.8	6	Brooks et al., 2012	-11.155	-5.856	33.754	7.976	2
Corvallis	Corvallis	NSW10-0257	44.5667	-123.283	95	Precipitation	2010-09-20	Fall	SON	37.933	17.7171	76.3718	-9.5	-71.8	4.2	Brooks et al., 2012	-9.301	-4.894	17.495		1
Corvallis	Corvallis	NSW10-0401	44.5667	-123.283	95	Precipitation	2010-10-12	Fall	SON	31.999	14.4781	71.5836	-5.2	-37.6	4	Brooks et al., 2012	-4.896	-2.549	35.893		1
Corvallis	Corvallis	NSW10-0426	44.5667	-123.283	95	Precipitation	2010-11-01	Fall	SON	48.124	9.47853	84.897	-7.9	-50.8	12.4	Brooks et al., 2012	-8.047	-4.217	32.013		1
Corvallis	Corvallis	NSW10-0482	44.5667	-123.283	95	Precipitation	2010-11-22	Fall	SON	82.954	7.86508	81.2775	-9.8	-61.5	16.9	Brooks et al., 2012	-9.97	-5.231	33.216		1
Corvallis	Corvallis	NSW10-0485	44.5667	-123.283	95	Precipitation	2010-12-13	Winter	DJF	137.78	9.03252	86.0721	-5.8	-38.4	8	Brooks et al., 2012	-6.942	-3.634	31.47		1
Craters of the Moon National Monument	ID03	1-37-ID03-24JAN06	43.46	-113.55	1807	Precipitation	2006-01-31	Winter	DJF	10.668	-6.76378	84.9432	-13.7	-102.5	7.1	Welker, 2012	-14.611	-7.656	58.336		1
Craters of the Moon National Monument	ID03	2-28-ID03-31JAN06	43.46	-113.55	1807	Precipitation	2006-02-07	Winter	DJF	3.81	-5.6746	82.9215	-12.9	-94.6	8.6	Welker, 2012	-13.613	-7.135	52.455		1
Craters of the Moon National Monument	ID03	1-3-ID03-27JUL06	43.46	-113.55	1807	Precipitation	2006-07-05	Summer	JJA	3.81	18.0842	46.2052	0.5	-4.6	-8.6	Welker, 2012	0.314	0.146	-19.408	1.709	2	Evaporated summer rain
Craters of the Moon National Monument	ID03	2-73-ID03-18JUL06	43.46	-113.55	1807	Precipitation	2006-07-25	Summer	JJA	3.048	21.753	37.4308	-6.7	-51.7	1.9	Welker, 2012	-6.542	-3.444	9.651		1
Smith's Ferry	ID15	1-38-ID15-24JAN06	44.3	-116.06	1442	Precipitation	2006-01-31	Winter	DJF	24.13	-5.58579	86.3483	-17.5	-131.6	8.4	Welker, 2012	-18.096	-9.528	26.191		1
Smith's Ferry	ID15	1-22-ID15-31JAN06	44.3	-116.06	1442	Precipitation	2006-02-07	Winter	DJF		-4.61048	86.4038	-15.8	-119.4	7	Welker, 2012	-16.849	-8.886	10.083		1
Smith's Ferry	ID15	2-76-ID15-6JUN06	44.3	-116.06	1442	Precipitation	2006-06-13	Summer	JJA	7.62	12.4178	75.8547	0.5	-33.7	-37.7	Welker, 2012	-0.694	-0.392	-25.469	4.247	2	Evaporated summer rain
Smith's Ferry	ID15	1-19-ID15-13JUN06	44.3	-116.06	1442	Precipitation	2006-06-20	Summer	JJA	11.43	9.9856	80.082	3.4	-32	-59.2	Welker, 2012	3.039	1.563	-41.603	0.526	2	Evaporated summer rain
Konza Prairie	KS31	NQ9015	39.1	-96.6	350	Precipitation	1997-09-02	Fall	SON	6.6			0.8	10.1	3.7	Welker, 2012	0.617	0.332	5.777	12.299	3
Lake Scott State Park	KS32	5-36-KS32-3JAN06	38.67	-100.92	863	Precipitation	2006-01-10	Winter	DJF	3.302	5.48639	51.8031				Welker, 2012	-19.432	-10.212	47.841		1
Lake Scott State Park	KS32	5-32-KS32-17JAN06	38.67	-100.92	863	Precipitation	2006-01-24	Winter	DJF	3.81	1.32275	59.86	-19.1	-141.7	11.1	Welker, 2012	-20.003	-10.504	57.927		1
Lake Scott State Park	KS32	5-40-KS32-27JUN06	38.67	-100.92	863	Precipitation	2006-07-04	Summer	JJA	2.032	26.3877	39.7881	-0.2	-7.1	-5.5	Welker, 2012	-0.425	-0.232	-7.39	0.078	2	Evaporated summer rain
Lake Scott State Park	KS32	4-100-KS32-4JUL06	38.67	-100.92	863	Precipitation	2006-07-11	Summer	JJA	13.208	23.4706	68.7095	-6.3	-38.4	12	Welker, 2012	-7.52	-3.941	28.888		1
Lake Scott State Park	KS32	5-25-KS32-11JUL06	38.67	-100.92	863	Precipitation	2006-07-18	Summer	JJA	17.78	28.2038	49.5624	-8	-51.8	12.2	Welker, 2012	-8.631	-4.539	17.92		1
Little Bighorn Battlefield National Monument	MT00	4-34-MT00-3JAN06	45.57	-107.44	957	Precipitation	2006-01-10	Winter	DJF	5.588	2.98272	62.0253	-20.4	-149.5	13.7	Welker, 2012	-21.313	-11.196	57.894	1.214	2
Little Bighorn Battlefield National Monument	MT00	3-79-MT00-7FEB06	45.57	-107.44	957	Precipitation	2006-02-15	Winter	DJF	7.366	0.827876	51.4758				Welker, 2012	-16.987	-8.908	61.545		1
Little Bighorn Battlefield National Monument	MT00	3-90-MT00-27JUL06	45.57	-107.44	957	Precipitation	2006-07-05	Summer	JJA	3.048	23.2087	45.7811	-2.1	-24.4	-7.6	Welker, 2012	-2.389	-1.275	-13.395		1	Evaporated summer rain
Little Bighorn Battlefield National Monument	MT00	3-87-MT00-11JUL06	45.57	-107.44	957	Precipitation	2006-07-18	Summer	JJA	4.064	26.8747	28.6934	-1.7	-15.3	-1.7	Welker, 2012	-2.124	-1.127	-5.687	14.767	2	Evaporated summer rain
Glacier National Park - Fire Weather Station	MT05	4-61-MT05-17JAN06	48.51	-113.99	968	Precipitation	2006-01-24	Winter	DJF	22.606	-0.737968	61.9793	-18.5	-136.9	11.1	Welker, 2012	-20.236	-10.636	48.397		1
Glacier National Park - Fire Weather Station	MT05	4-78-MT05-24JAN06	48.51	-113.99	968	Precipitation	2006-01-31	Winter	DJF	23.37	1.91454	51.9626	-18.7	-142.9	6.7	Welker, 2012	-19.549	-10.285	36.948		1
Glacier National Park - Fire Weather Station	MT05	3-74-MT05-04JUL06	48.51	-113.99	968	Precipitation	2006-07-11	Summer	JJA	17.78	20.8211	49.4978	-8.3	-62.2	4.2	Welker, 2012	-8.607	-4.538	6.734	2.597	2
Glacier National Park - Fire Weather Station	MT05	3-35-MT05-8AUG06	48.51	-113.99	968	Precipitation	2006-08-15	Summer	JJA	9.906	18.7279	47.9883	-13.6	-103.9	4.9	Welker, 2012	-13.643	-7.198	5.677		1
Lost Trail Pass	MT97	4-75-MT97-17JAN06	45.69	-113.97	2414	Precipitation	2006-01-24	Winter	DJF	39.624	-4.74008	76.9007	-23.3	-174.3	12.1	Welker, 2012	-23.965	-12.602	50.951		1
Lost Trail Pass	MT97	4-86-MT97-24JAN06	45.69	-113.97	2414	Precipitation	2006-01-31	Winter	DJF	56.13	-6.502	79.9607	-20.62	-152.58	12.38	Welker, 2012	-21.49	-11.287	60.215		1
Lost Trail Pass	MT97	3-75-MT97-27JUN06	45.69	-113.97	2414	Precipitation	2006-07-04	Summer	JJA	7.62	20.3745	55.3642	-5.9	-43.2	4	Welker, 2012	-6.6	-3.462	22.895	13.094	2
Lost Trail Pass	MT97	4-69-MT97-04JUL06	45.69	-113.97	2414	Precipitation	2006-07-11	Summer	JJA	3.81	20.3845	51.8321	-5	-29.7	10.3	Welker, 2012	-5.246	-2.766	3.711	1.144	2
Lost Trail Pass	MT97	3-80-MT97-11JUL06	45.69	-113.97	2414	Precipitation	2006-07-18	Summer	JJA	7.112	22.3234	40.075	-8.4	-61.3	5.9	Welker, 2012	-9.13	-4.816	4.93	8.014	2
Clinton Crops Research Station	NC35	NQ8889	35	-78.3	41	Precipitation	1997-08-26	Summer	JJA	50.29			-6.5	-37.6	14.4	Welker, 2012	-6.702	-3.506	32.157		1
Clinton Crops Research Station	NC35	NQ9136	35	-78.3	41	Precipitation	1997-09-02	Fall	SON	20.07			-3.5	-14.9	13.1	Welker, 2012	-4.325	-2.235	48.294	30.348	2
Icelandic State Park	ND08	6-69-ND08-17JAN06	48.78	-97.75	306	Precipitation	2006-01-24	Winter	DJF	14.478	-11.7837	82.6128	-24.2	-184.6	9	Welker, 2012	-24.948	-13.113	59.873		1
Icelandic State Park	ND08	6-54-ND08-24JAN06	48.78	-97.75	306	Precipitation	2006-01-31	Winter	DJF	6.096	-3.99601	86.759	-18.3	-133.3	13.1	Welker, 2012	-18.964	-9.968	45.239		1
Icelandic State Park	ND08	6-4-ND08-4JUL06	48.78	-97.75	306	Precipitation	2006-07-11	Summer	JJA	8.382	20.664	68.7829	-10	-71.5	8.5	Welker, 2012	-10.312	-5.429	15.688		1
Icelandic State Park	ND08	6-38-ND08-11JUL06	48.78	-97.75	306	Precipitation	2006-07-18	Summer	JJA	6.35	24.8044	65.7021	-4.6	-38.9	-2.1	Welker, 2012	-5.019	-2.657	-7.428		1	Evaporated summer rain
North Platte Agricultural Experimental Station	NE99	5-13-NE99-6JUN06	41.06	-100.75	919	Precipitation	2006-06-13	Summer	JJA	28.448	22.3279	61.7831	-7	-45.9	10.1	Welker, 2012	-7.067	-3.736	-4.86		1
North Platte Agricultural Experimental Station	NE99	5-23-NE99-13JUL06	41.06	-100.75	919	Precipitation	2006-06-20	Summer	JJA	72.39	22.0976	69.3542	-6	-32.4	15.6	Welker, 2012	-6.127	-3.21	25.381		1
North Platte Agricultural Experimental Station	NE99	5-31-NE99-20JUN06	41.06	-100.75	919	Precipitation	2006-06-27	Summer	JJA	18.228	20.3665	65.0146	-7.8	-52.8	9.6	Welker, 2012	-7.161	-3.774	6.779		1
North Platte Agricultural Experimental Station	NE99	5-21-NE99-4JUL06	41.06	-100.75	919	Precipitation	2006-07-11	Summer	JJA	37.084	21.9793	70.5047	-6.1	-35.8	13	Welker, 2012	-6.4	-3.354	25.492		1
North Platte Agricultural Experimental Station	NE99	5-18-NE99-18JUL06	41.06	-100.75	919	Precipitation	2006-07-25	Summer	JJA	2.286	24.5855	61.1691	-1.7	0.4	14	Welker, 2012	-2.247	-1.168	18.572		1
North Platte Agricultural Experimental Station	NE99	5-24-NE99-25JUL06	41.06	-100.75	919	Precipitation	2006-08-01	Summer	JJA	8.636	27.8352	54.485	-5.3	-40.2	2.2	Welker, 2012	-5.883	-3.089	17.742		1
North Platte Agricultural Experimental Station	NE99	5-6-NE99-3OCT06	41.06	-100.75	919	Precipitation	2006-10-10	Fall	SON	22.606	13.3578	70.0815	-11.4	-74.9	16.3	Welker, 2012	-11.342	-5.977	11.365		1
North Platte Agricultural Experimental Station	NE99	5-8-NE99-19DEC06	41.06	-100.75	919	Precipitation	2006-12-26	Winter	DJF	50.292	-3.02717	83.9431	-13.7	-99.6	10	Welker, 2012	-14.218	-7.451	56.364	16.53	2
Kessler Farm Field Laboratory	OK17	NQ7942	35	-97.5	331	Precipitation	1997-07-22	Summer	JJA	4.06			0.6	12.3	7.5	Welker, 2012	0.491	0.255	-3.706	2.27	2
Alsea Guard Ranger Station	OR02	NQ7169	44.4	-123.6	104	Precipitation	1997-07-01	Summer	JJA	4.32			-6.4	-54.2	-3	Welker, 2012	-7.155	-3.764	13.423		1
Alsea Guard Ranger Station	OR02	NQ7613	44.4	-123.6	104	Precipitation	1997-07-15	Summer	JJA	10.16			-5.9	-41.4	5.8	Welker, 2012	-6.578	-3.46	13.017		1
Alsea Guard Ranger Station	OR02	NQ8815	44.4	-123.6	104	Precipitation	1997-08-26	Summer	JJA	26.16			-7.1	-52.2	4.6	Welker, 2012	-7.715	-4.033	40.047	8.891	3
Alsea Guard Ranger Station	OR02	NQ9002	44.4	-123.6	104	Precipitation	1997-09-02	Fall	SON	3.05			-3.9	-28.8	2.4	Welker, 2012	-4.512	-2.382	0.064		1
Alsea Guard Ranger Station	OR02	1-35-OR02-17JAN06	44.39	-123.62	104	Precipitation	2006-01-24	Winter	DJF	65.786	8.05976	80.0427	-10.6	-75.4	9.4	Welker, 2012	-11.431	-5.989	46.866		1
Alsea Guard Ranger Station	OR02	1-33-OR02-24JAN06	44.39	-123.62	104	Precipitation	2006-01-31	Winter	DJF	134.874	7.46414	79.8554	-9.4	-64.5	10.7	Welker, 2012	-10.041	-5.238	63.716		1
Alsea Guard Ranger Station	OR02	1-1-OR02-13JUN06	44.39	-123.62	104	Precipitation	2006-06-20	Summer	JJA	6.604	17.6012	61.0235	-5.2	-38.3	3.3	Welker, 2012	-5.585	-2.945	3.896		1
Alsea Guard Ranger Station	OR02	2-90-OR02-11JUL06	44.39	-123.62	104	Precipitation	2006-07-18	Summer	JJA	3.81	19.8483	59.1348	-5.7	-40.1	5.5	Welker, 2012	-6.12	-3.214	17.007		1
H.J. Andrews Experimental Forest	OR10	NQ7295	44.2	-122.3	443	Precipitation	1997-07-01	Summer	JJA	38.1			-12.1	-91.3	5.5	Welker, 2012	-12.146	-6.403	10.407		1
H.J. Andrews Experimental Forest	OR10	NQ7749	44.2	-122.3	443	Precipitation	1997-07-15	Summer	JJA	15.49			-6.5	-47.5	4.5	Welker, 2012	-7.251	-3.802	26.675		1
H.J. Andrews Experimental Forest	OR10	NQ8966	44.2	-122.3	443	Precipitation	1997-08-26	Summer	JJA	27.94			-7.7	-53.9	7.7	Welker, 2012	-9.586	-5.037	24.062		1
H.J. Andrews Experimental Forest	OR10	1-46-OR10-17JAN06	44.21	-122.25	436	Precipitation	2006-01-24	Winter	DJF	93.98	8.05976	80.0427	-14.9	-107.7	11.5	Welker, 2012	-15.564	-8.175	43.06		1
H.J. Andrews Experimental Forest	OR10	1-40-OR10-24JAN06	44.21	-122.25	436	Precipitation	2006-01-31	Winter	DJF	151.13	7.46414	79.8554	-11.5	-82.3	9.7	Welker, 2012	-12.322	-6.453	52.61		1
H.J. Andrews Experimental Forest	OR10	1-6-OR10-13JUN06	44.21	-122.25	436	Precipitation	2006-06-20	Summer	JJA	6.096	17.6012	61.0235	-5.9	-46.4	0.8	Welker, 2012	-6.514	-3.434	4.856		1
H.J. Andrews Experimental Forest	OR10	1-18-OR10-27JUL06	44.21	-122.25	436	Precipitation	2006-07-05	Summer	JJA	25.146	21.1948	52.1622	-5.2	-36.5	5.1	Welker, 2012	-5.839	-3.064	19.125	0.863	2
H.J. Andrews Experimental Forest	OR10	2-68-OR10-1AUG06	44.21	-122.25	436	Precipitation	2006-08-08	Summer	JJA	4.318	20.8443	51.242	-6.7	-54	-0.4	Welker, 2012	-7.326	-3.839	29.823		1
Starkey Experimental Forest	OR18	1-23-OR18-17JAN06	45.22	-118.51	1253	Precipitation	2006-01-24	Winter	DJF	12.19	-0.482812	99.15	-19.7	-150.5	7.1	Welker, 2012	-20.306	-10.651	70.734	9.471	2
Starkey Experimental Forest	OR18	1-47-OR18-24JAN06	45.22	-118.51	1253	Precipitation	2006-01-31	Winter	DJF	11.176	0.601474	85.3718	-21.1	-162	6.8	Welker, 2012	-21.684	-11.411	37.831		1
Starkey Experimental Forest	OR18	1-15-OR18-27JUN06	45.22	-118.51	1253	Precipitation	2006-07-05	Summer	JJA	8.382	23.6158	48.4696	-4	-34.5	-2.5	Welker, 2012	-4.168	-2.198	2.849		1
Starkey Experimental Forest	OR18	1-7-OR18-5JUL06	45.22	-118.51	1253	Precipitation	2006-07-11	Summer	JJA	15.24	21.2867	50.8897	-8.2	-58	7.6	Welker, 2012	-7.947	-4.181	15.103		1
Cottonwood	SD08	6-68-SD08-27JUN06	43.95	-101.86	733	Precipitation	2006-07-04	Summer	JJA	9.398	25.7661	42.8685	-5.6	-42.7	2.1	Welker, 2012	-5.65	-2.994	-10.535		1
Cottonwood	SD08	6-44-SD08-18JUL06	43.95	-101.86	733	Precipitation	2006-07-25	Summer	JJA	8.382	26.1424	44.2531	-3.2	-31.9	-6.3	Welker, 2012	-3.118	-1.663	-16.455		1	Evaporated summer rain
Cottonwood	SD08	6-49-SD08-21NOV06	43.95	-101.86	733	Precipitation	2006-11-14	Fall	SON	7.874	4.55245	71.536	-18.6	-135.6	13.2	Welker, 2012	-18.553	-9.761	34.809		1
Cottonwood	SD08	6-15-SD08-21NOV06	43.95	-101.86	733	Precipitation	2006-11-28	Fall	SON	8.89	2.13056	58.4467	-16.3	-116.4	14	Welker, 2012	-15.899	-8.342	52.921		1
Huron Well Field	SD99	NQ9001	44.4	-98.3	398	Precipitation	1997-09-02	Fall	SON	2.54			-0.8	4.4	10.8	Welker, 2012	-1.069	-0.565	-0.145	5.426	2
Huron Well Field	SD99	6-26-SD99-11JUL06	44.36	-98.29	398	Precipitation	2006-07-18	Summer	JJA	9.906	26.8901	53.5786	3.2	8.2	-17.4	Welker, 2012	2.334	1.193	-39.869	13.577	3	Evaporated summer rain
Huron Well Field	SD99	6-22-SD99-18JUL06	44.36	-98.29	398	Precipitation	2006-07-25	Summer	JJA	3.81	24.3756	54.7323	-3.8	-34.9	-4.5	Welker, 2012	-3.867	-2.052	-9.76		1	Evaporated summer rain
Huron Well Field	SD99	6-30-SD99-25JUL06	44.36	-98.29	398	Precipitation	2006-08-01	Summer	JJA	18.542	28.1371	61.0132	4.5	-8	-44	Welker, 2012	4.205	2.166	-54.185	5.516	2	Evaporated summer rain
Huron Well Field	SD99	6-9-SD99-14NOV06	44.36	-98.29	398	Precipitation	2006-11-21	Fall	SON	4.318	-1.13838	77.5473	-19.8	-150.6	7.8	Welker, 2012	-20.248	-10.66	30.916		1
Huron Well Field	SD99	6-10-SD99-19DEC06	44.36	-98.29	398	Precipitation	2006-12-26	Winter	DJF	4.064	-1.70176	75.3377	-18.1	-142.7	2.1	Welker, 2012	-18.745	-9.853	44.648		1
Beeville	TX03	NQ7917	28.5	-97.7	82	Precipitation	1997-07-22	Summer	JJA	11.43			-0.1	5.3	6.1	Welker, 2012	-0.183	-0.101	-3.912	4.826	2
Olympic National Park-Hoh Ranger Station	WA14	NQ9171	47.9	-123.9	182	Precipitation	1997-09-02	Fall	SON	41.91			-3.9	-25.5	5.7	Welker, 2012	-9.318	-4.909	11.303	13.005	2	Outlier
Olympic National Park - Hoh Ranger Station	WA14	1-36-WA14-23JAN06	47.86	-123.92	176	Precipitation	2006-01-23	Winter	DJF	45.72	6.08982	91.7201	-13.9	-99.1	12.1	Welker, 2012	-14.007	-7.388	8.182		1
Olympic National Park - Hoh Ranger Station	WA14	1-21-WA14-23JAN06	47.86	-123.92	176	Precipitation	2006-01-28	Winter	DJF	113.03	7.15894	89.6334	-11.9	-82.8	12.4	Welker, 2012	-12.475	-6.557	30.107		1
Olympic National Park - Hoh Ranger Station	WA14	3-12-WA14-11JUL06	47.86	-123.92	176	Precipitation	2006-07-18	Summer	JJA	31.242	13.3529	87.9457	-8	-60.2	3.8	Welker, 2012	-8.206	-4.314	19.176		1
Olympic National Park - Hoh Ranger Station	WA14	2-89-WA14-25JUL06	47.86	-123.92	176	Precipitation	2006-08-01	Summer	JJA	6.604	14.0592	84.8782	-8.9	-63.6	7.6	Welker, 2012	-8.614	-4.534	14.689		1
Palouse Conservation Farm	WA24	1-61-WA24-17JAN06	46.76	-117.18	766	Precipitation	2006-01-24	Winter	DJF	20.828	2.84412	80.3266	-17.6	-131.3	9.5	Welker, 2012	-18.039	-9.499	25.313		1
Palouse Conservation Farm	WA24	1-31-WA24-24JAN06	46.76	-117.18	766	Precipitation	2006-01-31	Winter	DJF	13.97	3.13348	72.5037	-14	-107.2	4.8	Welker, 2012	-14.311	-7.529	27.31	32.903	2
Palouse Conservation Farm	WA24	1-20-WA24-13JUN06	46.76	-117.18	766	Precipitation	2006-06-20	Summer	JJA	11.684	15.201	68.3572	-9	-64.4	7.6	Welker, 2012	-8.575	-4.513	14.709		1
Palouse Conservation Farm	WA24	2-91-WA24-8AUG06	46.76	-117.18	766	Precipitation	2006-08-15	Summer	JJA	3.302	19.3299	47.0882	-5.4	-55.4	-12.2	Welker, 2012	-5.667	-2.993	-0.523		1	Evaporated summer rain
Pinedale	WY06	NQ9057	42.9	-109.8	2388	Precipitation	1997-09-02	Fall	SON		15.09	46.15	-5.5	-41.1	2.9	Welker, 2012	-5.806	-3.044	22.256	21.887	3
Pinedale	WY06	4-79-WY06-27DEC05	42.92	-109.8	2388	Precipitation	2006-01-10	Winter	DJF		-5.7739	82.2888	-20.9	-161.7	5.5	Welker, 2012	-22.381	-11.753	63.878		1
Pinedale	WY06	3-62-WY06-31JAN06	42.92	-109.8	2388	Precipitation	2006-02-07	Winter	DJF		-7.57863	76.5685	-16.5	-121.8	10.2	Welker, 2012	-17.373	-9.121	52.169		1
Pinedale	WY06	4-74-WY06-11JUL06	42.92	-109.8	2388	Precipitation	2006-07-18	Summer	JJA	3.81	19.2802	43.9388	-4.6	-24.8	12	Welker, 2012	-5.143	-2.7	15.954	0.868	2
Pinedale	WY06	JHU-17O-1727	42.92	-109.8	2388	Precipitation	2006-08-01	Summer	JJA	2.032	20.3065	43.6609	-10.2	-71.1	10.5	Welker, 2012	-10.471	-5.53	-1.828	11.017	2
Brooklyn Lake	WY95	NQ8961	41.4	-106.2	3181	Precipitation	1997-08-19	Summer	JJA	23.62	15.8189	55.7778	-9.1	-58.9	13.9	Welker, 2012	-9.719	-5.124	7.1	13.001	3
Brooklyn Lake	WY95	NQ9119	41.4	-106.2	3181	Precipitation	1997-09-02	Fall	SON	6.35	17.1018	57.4225	-5	-31.3	8.7	Welker, 2012	-5.311	-2.798	6.919	6.853	3
Brooklyn Lake	WY95	4-76-WY95-17JAN06	41.36	-106.24	3212	Precipitation	2006-01-24	Winter	DJF	26.924	-7.13695	66.3077	-19.7	-143.4	14.2	Welker, 2012	-20.356	-10.707	40.435		1
Brooklyn Lake	WY95	4-56-WY95-24JAN06	41.36	-106.24	3212	Precipitation	2006-01-31	Winter	DJF	63.5	-4.05497	54.7422	-19.9	-145.6	13.6	Welker, 2012	-20.726	-10.903	40.735		1
Brooklyn Lake	WY95	3-88-WY95-27JUN06	41.36	-106.24	3212	Precipitation	2006-07-04	Summer	JJA	11.176	18.5915	40.9506	-5.8	-37.4	9	Welker, 2012	-5.99	-3.145	17.424		1
Brooklyn Lake	WY95	4-94-WY95-4JUL06	41.36	-106.24	3212	Precipitation	2006-07-11	Summer	JJA	54.61	15.4903	70.5523	-9.6	-59.9	16.9	Welker, 2012	-9.96	-5.21	49.007	10.637	2
Brooklyn Lake	WY95	4-57-WY95-18JUL06	41.36	-106.24	3212	Precipitation	2006-07-25	Summer	JJA	4.826	20.1897	49.8698	-2.5	-20.3	-0.3	Welker, 2012	-2.673	-1.418	-6.147	3.77	2	Evaporated summer rain
Newcastle	WY99	3-69-WY99-14FEB06	43.87	-104.19	1466	Precipitation	2006-02-21	Winter	DJF	8.382	-14.4298	69.6431	-25.2	-192.9	8.7	Welker, 2012	-25.927	-13.661	28.056		1
Newcastle	WY99	3-89-WY99-3JUL06	43.87	-104.19	1466	Precipitation	2006-07-11	Summer	JJA	6.858	17.6087	66.3958	-5.1	-27.1	13.7	Welker, 2012	-5.074	-2.661	17.76		1
Newcastle	WY99	4-50-WY99-25JUL06	43.87	-104.19	1466	Precipitation	2006-08-01	Summer	JJA	4.064	24.6347	35.9437	-7.4	-65.4	-6.2	Welker, 2012	-7.551	-3.983	4.555		1
Newcastle	WY99	3-83-WY99-7NOV06	43.87	-104.19	1466	Precipitation	2006-11-14	Fall	SON	17.272	0.748	69.824	-17.7	-129.6	12	Welker, 2012	-18.23	-9.605	19.882		1
Luckiamute	LK06	DNSW09-0033	44.839	-123.41	121	River	2009-02-26						-9	-60.3	11.7	Brooks et al., 2012	-9.161	-4.802	34.758		1
Luckiamute	LK06	DNSW09-0267	44.839	-123.41	121	River	2009-05-14						-9.3	-61.1	13.3	Brooks et al., 2012	-9.182	-4.819	29.261	1.601	2
Luckiamute	LK06	DNSW09-0488	44.839	-123.41	121	River	2009-10-13						-9	-60.8	11.2	Brooks et al., 2012	-8.942	-4.697	24.546		1
Luckiamute	LK06	DNSW10-0074	44.8391	-123.41	121	River	2010-02-23						-9.1	-61.6	11.2	Brooks et al., 2012	-8.862	-4.655	24.556		1
Luckiamute	LK06	DNSW10-0280	44.8391	-123.41	121	River	2010-05-24						-9.1	-61.2	11.6	Brooks et al., 2012	-8.919	-4.681	27.807	16.962	3
Luckiamute	LK06	DNSW10-0701	44.8392	-123.41	121	River	2010-10-14						-8.4	-59.9	7.3	Brooks et al., 2012	-9.118	-4.793	21.296		1
North Santiam	NS07	DNSW09-0062	44.793	-122.619	197	River	2009-03-02						-9.8	-66.4	12	Brooks et al., 2012	-10.035	-5.275	23.077		1
North Santiam	NS07	DNSW09-0439	44.793	-122.619	197	River	2009-08-27						-9.2	-63.2	10.4	Brooks et al., 2012	-9.845	-5.161	36.678		1
North Santiam	NS07	DNSW09-0583	44.793	-122.619	197	River	2009-12-02						-9.6	-63.2	13.6	Brooks et al., 2012	-9.519	-4.991	35.147		1
North Santiam	NS07	DNSW10-0158	44.7927	-122.619	197	River	2010-04-06						-10	-64.6	15.4	Brooks et al., 2012	-9.501	-4.981	35.874	7.416	2
North Santiam	NS07	DNSW10-0515	44.7926	-122.619	197	River	2010-08-26						-9.3	-63.3	11.1	Brooks et al., 2012	-9.32	-4.894	27.129	2.991	3
North Santiam	NS07	DNSW10-0855	44.7928	-122.619	197	River	2010-12-01						-9.6	-64.6	12.2	Brooks et al., 2012	-9.745	-5.111	33.993		1
North Santiam	NS19	DNSW09-0243	44.66	-121.918	838	River	2009-05-12						-12.4	-86.9	12.3	Brooks et al., 2012	-13.102	-6.881	37.398		1
North Santiam	NS19	DNSW09-0462	44.66	-121.918	838	River	2009-08-27						-12.9	-89.5	13.7	Brooks et al., 2012	-12.916	-6.782	37.262	4.411	3
North Santiam	NS19	DNSW09-0628	44.66	-121.918	838	River	2009-12-02						-12.8	-89.2	13.2	Brooks et al., 2012	-12.901	-6.78	31.777		1
North Santiam	NS19	DNSW10-0314	44.66	-121.919	831	River	2010-05-25						-12.4	-88.2	11	Brooks et al., 2012	-12.86	-6.757	32.776		1
North Santiam	NS19	DNSW10-0521	44.6598	-121.918	838	River	2010-08-26						-12.7	-89.3	12.3	Brooks et al., 2012	-12.592	-6.624	24.383		1
North Santiam	NS19	DNSW10-0866	44.6601	-121.92	830	River	2010-12-01						-13	-89.4	14.6	Brooks et al., 2012	-12.599	-6.628	23.891	5.122	2
