# Supplementary material for: Seasonal Variations in Triple Oxygen Isotope Ratios of Precipitation in the Western and Central United States
Source: Paleoceanogr Paleoclimatol. Author manuscript; Available in PMC 2024 Mar 13. (PMC10659079; doi:10.1029/2022pa004458)
Supplement: Table2 [file NIHMS1939808-supplement-Table2.xlsx]

## Sheet: Sheet1
Analytical ID	Session	Sample ID	Sample Type	δ17O (‰, vs O2 ref gas)	δ18O (‰, vs O2 ref gas)	δ17O (‰, VSMOW-SLAP)	δ18O (‰, VSMOW-SLAP)
JHU-17O-693	680-847	NQ7917	precipitation	-18.3427	-35.0168	-0.0168642	-0.0180683
JHU-17O-695	680-847	NQ7942	precipitation	-17.9846	-34.3582	0.354364	0.675232
JHU-17O-697	680-847	NQ9015	precipitation	-17.8811	-34.1584	0.456182	0.875349
JHU-17O-698	680-847	NQ9001	precipitation	-18.7029	-35.6921	-0.41646	-0.781069
JHU-17O-699	680-847	NQ9057	precipitation	-21.0984	-40.1566	-2.95319	-5.58871
JHU-17O-701	680-847	NQ9119	precipitation	-21.0109	-40.0107	-2.86823	-5.44647
JHU-17O-724	680-847	NQ9171	precipitation	-22.718	-43.19	-4.75933	-9.03317
JHU-17O-725	680-847	NQ9129	precipitation	-20.7041	-39.4382	-2.63381	-5.00736
JHU-17O-726	680-847	NQ8115	precipitation	-20.4354	-38.9385	-2.35344	-4.47744
JHU-17O-729	680-847	NQ9171	precipitation	-22.9604	-43.6062	-5.03428	-9.51711
JHU-17O-834	680-847	NQ8961	precipitation	-24.4438	-46.3139	-6.99476	-13.1931
JHU-17O-835	680-847	NQ8966	precipitation	-22.5761	-42.9062	-5.02456	-9.53998
JHU-17O-836	680-847	NQ8961	precipitation	-21.6626	-41.2011	-4.06291	-7.7158
JHU-17O-837	680-847	NQ9002	precipitation	-20.0662	-38.2021	-2.37941	-4.50178
JHU-17O-838	680-847	NQ7613	precipitation	-21.0794	-40.1078	-3.45402	-6.55609
JHU-17O-839	680-847	NQ7295	precipitation	-23.8464	-45.2365	-6.38208	-12.0723
JHU-17O-841	680-847	NQ8815	precipitation	-21.8842	-41.6668	-4.31582	-8.25256
JHU-17O-842	680-847	NQ7749	precipitation	-21.3877	-40.7033	-3.7948	-7.22509
JHU-17O-843	680-847	NQ7169	precipitation	-21.3486	-40.6072	-3.75718	-7.12916
JHU-17O-844	680-847	NQ8889	precipitation	-21.102	-40.1818	-3.50034	-6.67955
JHU-17O-845	680-847	NQ9136	precipitation	-20.2951	-38.7481	-2.65134	-5.14697
JHU-17O-858	848-880	NSW09-0330	precipitation	-19.1358	-36.5305	-1.18704	-2.26598
JHU-17O-859	848-880	NQ9136	precipitation	-19.7349	-37.675	-1.81407	-3.4836
JHU-17O-861	848-880	NSW09-0115	precipitation	-20.7008	-39.4806	-2.82362	-5.40183
JHU-17O-862	848-880	NSW09-0074	precipitation	-21.8408	-41.6071	-4.02017	-7.67037
JHU-17O-863	848-880	NSW09-0199	precipitation	-22.7541	-43.2584	-4.97808	-9.43056
JHU-17O-864	848-880	NSW09-0020	precipitation	-24.124	-45.8514	-6.41679	-12.1985
JHU-17O-865	848-880	NSW09-0390	precipitation	-24.1356	-45.8479	-6.42527	-12.1877
JHU-17O-867	848-880	NSW09-0147	precipitation	-22.8306	-43.4199	-5.04373	-9.5753
JHU-17O-868	848-880	NSW09-0198	precipitation	-21.8567	-41.6238	-4.01451	-7.64611
JHU-17O-869	848-880	NSW09-0304	precipitation	-20.6791	-39.4158	-2.77087	-5.27616
JHU-17O-871	848-880	NQ9129	precipitation	-20.3315	-38.7928	-2.39736	-4.59532
JHU-17O-872	848-880	NQ8961	precipitation	-22.1169	-42.0711	-4.27357	-8.09678
JHU-17O-876	848-880	NSW09-0103	precipitation	-21.7806	-41.4974	-3.9045	-7.45473
JHU-17O-877	848-880	NSW09-0379	precipitation	-20.3163	-38.7547	-2.35887	-4.51229
JHU-17O-879	848-880	NSW09-0387	precipitation	-21.4346	-40.8263	-3.52901	-6.71533
JHU-17O-880	848-880	NQ9119	precipitation	-20.5952	-39.2252	-2.64132	-4.99474
JHU-17O-888	881-980	DNSW10-0866	river	-24.4467	-46.4169	-6.71215	-12.7122
JHU-17O-889	881-980	DNSW10-0314	river	-24.4684	-46.4789	-6.73461	-12.7778
JHU-17O-891	881-980	NSW10-0017	precipitation	-23.7006	-45.0629	-5.92928	-11.2693
JHU-17O-892	881-980	DNSW10-0701	river	-22.6059	-43.004	-4.78162	-9.07671
JHU-17O-898	881-980	NSW10-0126	precipitation	-20.9664	-39.9121	-3.06139	-5.78222
JHU-17O-899	881-980	DNSW09-0488	river	-22.5165	-42.8423	-4.68561	-8.90174
JHU-17O-901	881-980	NSW10-0426	precipitation	-22.0613	-42.0098	-4.20783	-8.01454
JHU-17O-902	881-980	DNSW09-0062	river	-23.0669	-43.8604	-5.26139	-9.98459
JHU-17O-904	881-980	NSW10-0024	precipitation	-21.7411	-41.3867	-3.8713	-7.34986
JHU-17O-906	881-980	DNSW10-0074	river	-22.479	-42.7712	-4.64397	-8.82324
JHU-17O-911	881-980	DNSW10-0521	river	-24.3491	-46.2384	-6.60225	-12.5129
JHU-17O-913	881-980	DNSW09-0243	river	-24.5929	-46.7126	-6.8571	-13.017
JHU-17O-914	881-980	DNSW09-0439	river	-22.9624	-43.6881	-5.14794	-9.79624
JHU-17O-922	881-980	DNSW10-0515	river	-22.9195	-43.584	-5.1003	-9.68221
JHU-17O-925	881-980	NSW10-0023	precipitation	-23.018	-43.7804	-5.20252	-9.89016
JHU-17O-927	881-980	DNSW09-0583	river	-22.8047	-43.3898	-4.97825	-9.47346
JHU-17O-928	881-980	DNSW10-0855	river	-22.9195	-43.6007	-5.09827	-9.69756
JHU-17O-930	881-980	DNSW10-0280	river	-22.2639	-42.3384	-4.41054	-8.35278
JHU-17O-931	881-980	DNSW09-0033	river	-22.6271	-43.0587	-4.79078	-9.11924
JHU-17O-940	881-980	NSW10-0156	precipitation	-22.2823	-42.3849	-4.42646	-8.39818
JHU-17O-942	881-980	NSW10-0255	precipitation	-23.5387	-44.7559	-5.74259	-10.922
JHU-17O-943	881-980	NSW10-0257	precipitation	-22.7177	-43.1938	-4.88173	-9.25835
JHU-17O-946	881-980	NSW10-0482	precipitation	-23.0389	-43.8171	-5.21743	-9.92074
JHU-17O-947	881-980	DNSW10-0515	River?	-22.5304	-42.8665	-4.68414	-8.90825
JHU-17O-1159	1104-1208	NSW09-0330	precipitation	-19.0726	-36.3965	-1.07509	-2.04778
JHU-17O-1160	1104-1208	NSW10-0031	precipitation	-20.9192	-39.8808	-3.01801	-5.77237
JHU-17O-1161	1104-1208	NSW10-0126	precipitation	-20.921	-39.8748	-3.01762	-5.76171
JHU-17O-1162	1104-1208	NSW10-0485	precipitation	-21.502	-40.9594	-3.62743	-6.91818
JHU-17O-1163	1104-1208	NSW10-0126	precipitation	-20.9486	-39.9037	-3.04226	-5.78417
JHU-17O-1164	1104-1208	NSW10-0023	precipitation	-21.9864	-41.8505	-4.13323	-7.86341
JHU-17O-1165	1104-1208	DNSW10-0280	river	-22.5831	-42.9727	-4.75955	-9.06013
JHU-17O-1166	1104-1208	DNSW10-0280	river	-22.6627	-43.1302	-4.84108	-9.22447
JHU-17O-1167	1104-1208	DNSW10-0515	river	-22.6832	-43.147	-4.86045	-9.23819
JHU-17O-1170	1104-1208	DNSW09-0267	river	-22.6284	-43.0494	-4.79603	-9.12095
JHU-17O-1171	1104-1208	DNSW09-0267	river	-22.6515	-43.0884	-4.81819	-9.15848
JHU-17O-1172	1104-1208	NSW09-0199	precipitation	-22.8632	-43.4678	-5.03897	-9.56033
JHU-17O-1173	1104-1208	DNSW10-0158	river	-22.7934	-43.3746	-4.9632	-9.45629
JHU-17O-1174	1104-1208	DNSW10-0158	river	-22.8054	-43.3784	-4.97354	-9.4561
JHU-17O-1175	1104-1208	NSW10-0017	precipitation	-23.52	-44.7151	-5.72411	-10.8825
JHU-17O-1176	1104-1208	DNSW09-0462	river	-24.4722	-46.4738	-6.72494	-12.7605
JHU-17O-1176	1104-1208	DNSW09-0462	river	-24.4778	-46.4993	-6.73078	-12.7878
JHU-17O-1177	1104-1208	DNSW09-0462	river	-24.5663	-46.6539	-6.82184	-12.949
JHU-17O-1178	1104-1208	DNSW09-0628	river	-24.507	-46.5357	-6.75713	-12.8184
JHU-17O-1179	1104-1208	NSW10-0255	precipitation	-23.7288	-45.087	-5.93513	-11.2636
JHU-17O-1180	1104-1208	DNSW10-0866	river	-24.2681	-46.0856	-6.50098	-12.3281
JHU-17O-1184	1104-1208	3-80-MT97-11JUL06	precipitation	-22.7901	-43.3151	-4.93507	-9.34599
JHU-17O-1185	1104-1208	3-80-MT97-11JUL06	precipitation	-22.5439	-42.8383	-4.67349	-8.83143
JHU-17O-1186	1104-1208	4-69-MT97-04JUL06	precipitation	-20.7438	-39.5004	-2.77499	-5.25461
JHU-17O-1187	1104-1208	4-69-MT97-04JUL06	precipitation	-20.7218	-39.4624	-2.74958	-5.20966
JHU-17O-1188	1104-1208	1-3-ID03-27JUL06	precipitation	-17.9697	-34.2937	0.151894	0.326757
JHU-17O-1189	1104-1208	1-3-ID03-27JUL06	precipitation	-17.9827	-34.3223	0.140423	0.300449
JHU-17O-1190	1104-1208	3-74-MT05-04JUL06	precipitation	-22.4368	-42.6559	-4.54948	-8.615
JHU-17O-1191	1104-1208	3-74-MT05-04JUL06	precipitation	-22.3972	-42.5759	-4.50548	-8.52512
JHU-17O-1192	1104-1208	3-87-MT00-11JUL06	precipitation	-19.1418	-36.5227	-1.07387	-2.04186
JHU-17O-1193	1104-1208	3-87-MT00-11JUL06	precipitation	-19.2434	-36.675	-1.17867	-2.20068
JHU-17O-1194	1104-1208	4-57-WY95-18JUL06	precipitation	-19.4369	-37.0483	-1.3803	-2.59595
JHU-17O-1195	1104-1208	4-57-WY95-18JUL06	precipitation	-19.508	-37.19	-1.45289	-2.74332
JHU-17O-1196	1104-1208	4-73-WY06-24JUL06	precipitation	-23.248	-44.1296	-5.39063	-10.1669
JHU-17O-1198	1104-1208	3-90-MT00-27JUL06	precipitation	-19.3444	-36.8681	-1.27386	-2.38593
JHU-17O-1199	1104-1208	4-74-WY06-11JUL06	precipitation	-20.5804	-39.2209	-2.57369	-4.90002
JHU-17O-1200	1104-1208	4-94-WY95-4JUL06	precipitation	-23.0993	-43.9435	-5.22509	-9.95068
JHU-17O-1201	1104-1208	5-61-CO02-11JUL06	precipitation	-20.1095	-38.3378	-2.07316	-3.9463
JHU-17O-1202	1104-1208	5-63-CO15-5JUL06	precipitation	-20.0185	-38.1476	-1.97503	-3.73841
JHU-17O-1203	1104-1208	5-65-CO02-4JUL06	precipitation	-22.9917	-43.7248	-5.10503	-9.7039
JHU-17O-1204	1104-1208	5-71-CO15-11JUL06	precipitation	-18.8637	-35.982	-0.75401	-1.41183
JHU-17O-1205	1104-1208	2-73-ID03-18JUL06	precipitation	-21.414	-40.7586	-3.43846	-6.52038
JHU-17O-1206	1104-1208	1-7-OR18-5JUL06	precipitation	-22.1124	-42.0655	-4.17197	-7.9151
JHU-17O-1239	1209-1301	1-18-OR10-27JUL06	precipitation	-20.9104	-39.8282	-3.03184	-5.76921
JHU-17O-1240	1209-1301	1-18-OR10-27JUL06	precipitation	-20.9612	-39.925	-3.08666	-5.87503
JHU-17O-1241	1209-1301	4-100-KS32-4JUL06	precipitation	-21.7644	-41.4345	-3.93368	-7.49136
JHU-17O-1293	1209-1301	5-85-CO15-16MAY06	precipitation	-19.9704	-38.0606	-2.11568	-4.00684
JHU-17O-1294	1209-1301	2-89-WA14-25JUL06	precipitation	-22.2563	-42.3336	-4.52338	-8.57726
JHU-17O-1295	1209-1301	2-90-OR02-11JUL06	precipitation	-21.0065	-40.0151	-3.20904	-6.10103
JHU-17O-1296	1209-1301	3-12-WA14-11JUL06	precipitation	-22.0457	-41.9505	-4.30432	-8.17245
JHU-17O-1306	1302-1332	3-89-WY99-3JUL06	precipitation	-20.714	-39.4568	-2.65774	-5.06108
JHU-17O-1307	1302-1332	6-68-SD08-27JUN06	precipitation	-21.0198	-39.9763	-2.98903	-5.63364
JHU-17O-1308	1302-1332	5-13-NE99-6JUN06	precipitation	-21.7108	-41.2716	-3.72933	-7.0422
JHU-17O-1309	1302-1332	1-15-OR18-27JUN06	precipitation	-20.2597	-38.5853	-2.19558	-4.15958
JHU-17O-1310	1302-1332	5-23-NE99-13JUL06	precipitation	-21.204	-40.382	-3.20464	-6.10848
JHU-17O-1311	1302-1332	5-31-NE99-20JUN06	precipitation	-21.7276	-41.3232	-3.7671	-7.13539
JHU-17O-1312	1302-1332	6-44-SD08-18JUL06	precipitation	-19.7375	-37.5792	-1.66132	-3.11303
JHU-17O-1313	1302-1332	4-50-WY99-25JUL06	precipitation	-21.9105	-41.6595	-3.97464	-7.52292
JHU-17O-1314	1302-1332	5-18-NE99-18JUL06	precipitation	-19.2593	-36.7497	-1.16705	-2.24426
JHU-17O-1318	1302-1332	5-25-KS32-11JUL06	precipitation	-22.4015	-42.5955	-4.52916	-8.59423
JHU-17O-1319	1302-1332	6-4-ND08-4JUL06	precipitation	-23.2293	-44.129	-5.41448	-10.2593
JHU-17O-1320	1302-1332	6-22-SD99-18JUL06	precipitation	-20.0531	-38.179	-2.04969	-3.86003
JHU-17O-1321	1302-1332	5-21-NE99-4JUL06	precipitation	-21.2703	-40.5059	-3.34835	-6.38006
JHU-17O-1322	1302-1332	6-26-SD99-11JUL06	precipitation	-16.9927	-32.4449	1.18537	2.29377
JHU-17O-1323	1302-1332	6-38-ND08-11JUL06	precipitation	-20.6033	-39.2076	-2.65377	-5.00611
JHU-17O-1324	1302-1332	5-24-NE99-25JUL06	precipitation	-21.0022	-39.9938	-3.08379	-5.86586
JHU-17O-1332	1302-1332	6-26-SD99-11JUL06	precipitation	-17.1025	-32.6035	1.00183	1.99642
JHU-17O-1606	1586-1671	NQ7917	precipitation	-18.3482	-34.9978	-0.184153	-0.347801
JHU-17O-1607	1586-1671	NQ7942	precipitation	-18.0258	-34.3882	0.156472	0.306431
JHU-17O-1608	1586-1671	NQ9001	precipitation	-18.8498	-35.9388	-0.712726	-1.35641
JHU-17O-1609	1586-1671	NQ9015	precipitation	-18.0925	-34.5542	0.0867488	0.129048
JHU-17O-1610	1586-1671	5-61-CO02-11JUL06	precipitation	-20.1149	-38.3217	-2.04697	-3.9115
JHU-17O-1612	1586-1671	NQ9057	precipitation	-21.1579	-40.2597	-3.14688	-5.98936
JHU-17O-1613	1586-1671	NQ9119	precipitation	-20.897	-39.7579	-2.87126	-5.45079
JHU-17O-1617	1586-1671	3-75-MT97-27JUN06	precipitation	-21.54	-40.9892	-3.54827	-6.77004
JHU-17O-1625	1586-1671	4-79-WY06-27DEC05	precipitation	-29.2527	-55.3144	-11.6843	-22.1321
JHU-17O-1626	1586-1671	3-62-WY06-31JAN06	precipitation	-26.7843	-50.7376	-9.07917	-17.2227
JHU-17O-1627	1586-1671	4-76-WY95-17JAN06	precipitation	-28.2735	-53.4672	-10.6503	-20.15
JHU-17O-1628	1586-1671	4-56-WY95-24JAN06	precipitation	-28.457	-53.8061	-10.8436	-20.5132
JHU-17O-1629	1586-1671	3-69-WY99-14FEB06	precipitation	-31.0393	-58.5428	-13.5682	-25.5933
JHU-17O-1630	1586-1671	1-37-ID03-24JAN06	precipitation	-25.4096	-48.205	-7.62704	-14.5048
JHU-17O-1631	1586-1671	6-69-ND08-17JAN06	precipitation	-30.5271	-57.654	-13.027	-24.6393
JHU-17O-1633	1586-1671	1-46-OR10-17JAN06	precipitation	-25.898	-49.0812	-8.14142	-15.4435
JHU-17O-1634	1586-1671	2-28-ID03-31JAN06	precipitation	-24.9208	-47.289	-7.10983	-13.5208
JHU-17O-1635	1586-1671	4-34-MT00-3JAN06	precipitation	-28.5508	-54.0082	-10.94	-20.7274
JHU-17O-1636	1586-1671	4-75-MT97-17JAN06	precipitation	-30.0515	-56.7613	-12.5234	-23.6799
JHU-17O-1637	1586-1671	4-61-MT05-17JAN06	precipitation	-28.2099	-53.3607	-10.5796	-20.0322
JHU-17O-1639	1586-1671	1-35-OR02-17JAN06	precipitation	-23.843	-45.2814	-5.97067	-11.3657
JHU-17O-1640	1586-1671	1-23-OR18-17JAN06	precipitation	-28.4444	-53.8429	-10.826	-20.5482
JHU-17O-1650	1586-1671	NQ9015	precipitation	-17.7602	-33.8981	0.452305	0.848048
JHU-17O-1651	1586-1671	NQ9057	precipitation	-21.0477	-40.0877	-3.01654	-5.79049
JHU-17O-1653	1586-1671	5-61-CO02-11JUL06	precipitation	-20.0223	-38.1398	-1.93381	-3.70052
JHU-17O-1654	1586-1671	NSW10-0401	precipitation	-20.6029	-39.2439	-2.54613	-4.88437
JHU-17O-1655	1586-1671	5-40-KS32-27JUN06	precipitation	-18.427	-35.118	-0.249604	-0.458587
JHU-17O-1656	1586-1671	6-30-SD99-25JUL06	precipitation	-15.9529	-30.4271	2.36165	4.57321
JHU-17O-1657	1586-1671	1-20-WA24-13JUN06	precipitation	-22.4581	-42.6517	-4.50276	-8.5384
JHU-17O-1658	1586-1671	2-91-WA24-8AUG06	precipitation	-21.0231	-39.9597	-2.98807	-5.65068
JHU-17O-1663	1586-1671	1-23-OR18-17JAN06	precipitation	-28.0127	-53.0164	-10.3622	-19.6534
JHU-17O-1664	1586-1671	2-76-ID15-6JUN06	precipitation	-18.2765	-34.8083	-0.087446	-0.123069
JHU-17O-1665	1586-1671	5-8-NE99-19DEC06	precipitation	-24.8519	-47.1795	-7.02594	-13.3921
JHU-17O-1666	1586-1671	1-33-OR02-24JAN06	precipitation	-23.1447	-44.0084	-5.22402	-9.99035
JHU-17O-1671	1586-1671	2-76-ID15-6JUN06	precipitation	-18.8552	-35.8738	-0.695672	-1.2633
JHU-17O-1686	1673-1768	6-26-SD99-11JUL06	precipitation	-16.6061	-31.726	1.39295	2.72111
JHU-17O-1687	1673-1768	6-30-SD99-25JUL06	precipitation	-16.0587	-30.6746	1.97568	3.85554
JHU-17O-1688	1673-1768	1-19-ID15-13JUN06	precipitation	-16.4804	-31.4906	1.53561	2.98867
JHU-17O-1689	1673-1768	3-35-MT05-8AUG06	precipitation	-24.7366	-46.9308	-7.17215	-13.5507
JHU-17O-1691	1673-1768	1-1-OR02-13JUN06	precipitation	-20.736	-39.4972	-2.94043	-5.56901
JHU-17O-1692	1673-1768	1-6-OR10-13JUN06	precipitation	-21.2031	-40.3658	-3.42841	-6.49239
JHU-17O-1693	1673-1768	3-88-WY95-27JUN06	precipitation	-20.935	-39.8876	-3.14049	-5.97235
JHU-17O-1694	1673-1768	5-52-CO02-17JAN06	precipitation	-29.0556	-54.9622	-11.7054	-22.1205
JHU-17O-1695	1673-1768	5-70-CO02-17JAN06	precipitation	-27.6265	-52.3059	-10.1923	-19.2662
JHU-17O-1696	1673-1768	5-53-CO15-17JAN06	precipitation	-28.9602	-54.7876	-11.5949	-21.9185
JHU-17O-1697	1673-1768	5-64-CO15-28FEB06	precipitation	-25.2318	-47.8497	-7.65525	-14.4753
JHU-17O-1702	1673-1768	1-22-ID15-31JAN06	precipitation	-26.3841	-49.9675	-8.84672	-16.7076
JHU-17O-1703	1673-1768	1-38-ID15-24JAN06	precipitation	-26.9919	-51.118	-9.48322	-17.9332
JHU-17O-1704	1673-1768	5-32-KS32-17JAN06	precipitation	-27.9113	-52.8706	-10.4486	-19.8041
JHU-17O-1707	1673-1768	4-78-MT05-24JAN06	precipitation	-27.7203	-52.4765	-10.2323	-19.3593
JHU-17O-1709	1673-1768	6-54-ND08-24JAN06	precipitation	-27.432	-51.9548	-9.91819	-18.7852
JHU-17O-1712	1673-1768	1-47-OR18-24JAN06	precipitation	-28.7993	-54.4623	-11.3464	-21.4505
JHU-17O-1713	1673-1768	6-10-SD99-19DEC06	precipitation	-27.343	-51.7827	-9.80455	-18.5708
JHU-17O-1714	1673-1768	6-9-SD99-14NOV06	precipitation	-28.1046	-53.1644	-10.6034	-20.0444
JHU-17O-1715	1673-1768	1-21-WA14-23JAN06	precipitation	-24.2549	-46.0376	-6.53538	-12.3978
JHU-17O-1716	1673-1768	1-36-WA14-23JAN06	precipitation	-25.0411	-47.4548	-7.36031	-13.9094
JHU-17O-1717	1673-1768	1-31-WA24-24JAN06	precipitation	-25.2574	-47.8466	-7.58366	-14.3218
JHU-17O-1718	1673-1768	1-61-WA24-17JAN06	precipitation	-27.0346	-51.1707	-9.45438	-17.8774
JHU-17O-1719	1673-1768	3-83-WY99-7NOV06	precipitation	-27.1387	-51.3523	-9.55942	-18.0645
JHU-17O-1720	1673-1768	4-74-WY06-11JUL06	precipitation	-20.7563	-39.5068	-2.81817	-5.35961
JHU-17O-1721	1673-1768	5-71-CO15-11JUL06	precipitation	-19.1014	-36.4129	-1.06152	-2.02796
JHU-17O-1725	1673-1768	3-75-MT97-27JUN06	precipitation	-21.3009	-40.5065	-3.36319	-6.38576
JHU-17O-1726	1673-1768	5-6-NE99-3OCT06	precipitation	-23.7651	-45.0769	-5.95924	-11.2777
JHU-17O-1727	1673-1768	4-73-WY06-24JUL06	precipitation	-23.4668	-44.5124	-5.63941	-10.665
JHU-17O-1730	1673-1768	5-40-KS32-27JUN06	precipitation	-18.3363	-34.9435	-0.214329	-0.392002
JHU-17O-1734	1673-1768	4-34-MT00-3JAN06	precipitation	-28.8827	-54.6135	-11.3263	-21.4484
JHU-17O-1735	1673-1768	5-8-NE99-19DEC06	precipitation	-25.565	-48.4574	-7.81954	-14.8413
JHU-17O-1736	1673-1768	6-49-SD08-21NOV06	precipitation	-27.3641	-51.7669	-9.71363	-18.3818
JHU-17O-1737	1673-1768	5-65-CO02-4JUL06	precipitation	-23.206	-44.0822	-5.31969	-10.1359
JHU-17O-1738	1673-1768	2-68-OR10-1AUG06	precipitation	-21.8006	-41.4437	-3.83121	-7.29972
JHU-17O-1739	1673-1768	6-15-SD08-21NOV06	precipitation	-26.0457	-49.3549	-8.30718	-15.7735
JHU-17O-1741	1673-1768	1-31-WA24-24JAN06	precipitation	-25.2078	-47.7979	-7.41784	-14.0968
JHU-17O-1742	1673-1768	4-94-WY95-4JUL06	precipitation	-23.0804	-43.8622	-5.16727	-9.86989
JHU-17O-2009	1943-2041	1-19-ID15-13JUN06	precipitation	-16.5846	-31.665	1.59286	3.09867
JHU-17O-2010	1943-2041	NQ8815	precipitation	-21.6034	-41.151	-3.77097	-7.19415
JHU-17O-2011	1943-2041	NQ8815	precipitation	-21.8046	-41.5274	-3.9885	-7.60766
JHU-17O-2012	1943-2041	1-40-OR10-24JAN06	precipitation	-24.09	-45.7996	-6.43241	-12.246
JHU-17O-2013	1943-2041	3-79-MT00-7FEB06	precipitation	-26.3677	-50.0343	-8.86814	-16.8437
JHU-17O-2014	1943-2041	5-36-KS32-3JAN06	precipitation	-27.5749	-52.2432	-10.1603	-19.2444
JHU-17O-2015	1943-2041	4-86-MT97-24JAN06	precipitation	-28.5676	-54.0981	-11.2233	-21.2612
JHU-17O-682	680-847	SLAP-130116	SLAP22	-47.2786	-88.2238	-30.5736	-57.1515
JHU-17O-689	680-847	VSMOW-2-201	VVSMOW22	-18.4368	-35.219	-0.101299	-0.206012
JHU-17O-694	680-847	VSMOW-2-201	VSMOW2	-18.2976	-34.9374	0.027097	0.0598449
JHU-17O-696	680-847	VSMOW-2-201	VSMOW2	-18.1523	-34.6576	0.173267	0.345974
JHU-17O-709	680-847	SLAP-130116	SLAP2	-46.5451	-86.8435	-29.8966	-55.8559
JHU-17O-710	680-847	SLAP-130116	SLAP2	-46.9352	-87.5757	-30.3128	-56.65
JHU-17O-711	680-847	SLAP-130116	SLAP2	-47.0431	-87.7781	-30.4305	-56.8747
JHU-17O-717	680-847	VSMOW-2-201	VSMOW2	-18.2072	-34.7771	0.0362389	0.0623706
JHU-17O-718	680-847	VSMOW-2-201	VSMOW2	-18.2726	-34.9003	-0.0367318	-0.0774054
JHU-17O-727	680-847	SLAP-130116	SLAP2	-46.4612	-86.7054	-29.8737	-55.8331
JHU-17O-728	680-847	SLAP-130116	SLAP2	-46.6865	-87.1153	-30.1155	-56.2808
JHU-17O-738	680-847	VSMOW-2-201	VSMOW2	-18.1695	-34.6988	-0.00283515	-0.00846531
JHU-17O-739	680-847	VSMOW-2-201	VSMOW2	-18.2053	-34.7603	-0.0444861	-0.081986
JHU-17O-751	680-847	SLAP 130116	SLAP2	-46.294	-86.3725	-29.7845	-55.643
JHU-17O-752	680-847	SLAP 130116	SLAP2	-46.7485	-87.212	-30.2686	-56.5522
JHU-17O-765	680-847	VSMOW2-201	VSMOW2	-17.8702	-34.1135	0.212048	0.421305
JHU-17O-766	680-847	VSMOW2-201	VSMOW2	-18.117	-34.5912	-0.0525763	-0.0995284
JHU-17O-767	680-847	VSMOW2-201	VSMOW2	-18.0851	-34.539	-0.0226603	-0.0507509
JHU-17O-785	680-847	SLAP-130116	SLAP2	-44.1878	-82.5044	-27.6823	-51.7241
JHU-17O-786	680-847	SLAP-130116	SLAP2	-45.5889	-85.0829	-29.167	-54.5017
JHU-17O-787	680-847	SLAP-130116	SLAP2	-46.1926	-86.1958	-29.8088	-55.7045
JHU-17O-791	680-847	VSMOW-2-201	VSMOW2	-18.5862	-35.4855	-0.642558	-1.24485
JHU-17O-792	680-847	VSMOW-2-201	VSMOW2	-17.904	-34.1846	0.074854	0.145564
JHU-17O-793	680-847	VSMOW-2-201	VSMOW2	-18.0124	-34.388	-0.0435535	-0.08034
JHU-17O-813	680-847	VSMOW2-201	VSMOW2	-17.8055	-33.9984	0.0999658	0.190583
JHU-17O-815	680-847	VSMOW2-201	VSMOW2	-17.5872	-33.5816	0.323229	0.623701
JHU-17O-831	680-847	SLAP-130116	SLAP2	-45.2991	-84.546	-29.025	-54.2395
JHU-17O-832	680-847	SLAP-130116	SLAP2	-45.5611	-85.018	-29.3056	-54.7535
JHU-17O-833	680-847	SLAP-130116	SLAP2	-45.7762	-85.4603	-29.5366	-55.2356
JHU-17O-860	848-880	VSMOW-2-201	VSMOW2	-18.0155	-34.4262	0	0
JHU-17O-873	848-880	SLAP-130116	SLAP2	-46.3007	-86.4515	-29.7344	-55.5869
JHU-17O-874	848-880	SLAP-130116	SLAP2	-46.4333	-86.6598	-29.8703	-55.8032
JHU-17O-875	848-880	SLAP-130116	SLAP2	-46.0802	-86.0246	-29.4913	-55.1099
JHU-17O-878	848-880	VSMOW-2-201	VSMOW2	-18.0796	-34.5453	0	0
JHU-17O-883	881-980	SLAP-130116	SLAP2	-46.7078	-87.2078	-30.0443	-56.1458
JHU-17O-884	881-980	SLAP-130116	SLAP2	-46.6539	-87.1089	-29.9874	-56.0402
JHU-17O-885	881-980	SLAP-130116	SLAP2	-46.5143	-86.87	-29.8408	-55.7854
JHU-17O-894	881-980	VSMOW-2-201	VSMOW2	-18.0268	-34.4504	0.0181196	0.0314668
JHU-17O-895	881-980	VSMOW-2-201	VSMOW2	-18.1159	-34.611	-0.0749432	-0.139136
JHU-17O-896	881-980	VSMOW-2-201	VSMOW2	-18.0251	-34.4432	0.0205278	0.0399784
JHU-17O-916	881-980	SLAP2-130116	SLAP2	-46.5579	-86.9167	-29.8764	-55.8232
JHU-17O-917	881-980	SLAP2-130116	SLAP2	-46.7385	-87.2533	-30.0654	-56.1813
JHU-17O-919	881-980	SLAP2-051613-5	SLAP2	-46.8898	-87.5231	-30.2233	-56.4678
JHU-17O-920	881-980	SLAP2-051613-5	SLAP2	-46.679	-87.1532	-30.002	-56.0735
JHU-17O-933	881-980	VSMOW-2-201	VSMOW2	-18.0891	-34.5608	-0.0340511	-0.0702317
JHU-17O-934	881-980	VSMOW-2-201	VSMOW2	-18.0201	-34.4194	0.0385299	0.080667
JHU-17O-935	881-980	VSMOW2-052013-4	VSMOW2	-18.0195	-34.4265	0.0395087	0.0735962
JHU-17O-936	881-980	VSMOW2-052013-4	VSMOW2	-18.0225	-34.4265	0.0366949	0.074002
JHU-17O-937	881-980	VSMOW2-052013-4	VSMOW2	-18.0625	-34.5118	-0.00481687	-0.0164368
JHU-17O-967	881-980	SLAP2-051613-5	SLAP2	-45.8424	-85.596	-29.1098	-54.3975
JHU-17O-968	881-980	SLAP2-051613-5	SLAP2	-46.3345	-86.4987	-29.6253	-55.3582
JHU-17O-972	881-980	VSMOW2-052013-4	VSMOW2	-18.1599	-34.6908	-0.0952083	-0.192797
JHU-17O-973	881-980	VSMOW2-052013-4	VSMOW2	-17.9185	-34.2091	0.158109	0.320444
JHU-17O-974	881-980	VSMOW2-052013-4	VSMOW2	-18.1675	-34.6997	-0.10247	-0.201552
JHU-17O-977	881-980	SLAP2-051613-5	SLAP2	-45.8522	-85.6038	-29.1169	-54.4019
JHU-17O-978	881-980	SLAP2-051613-5	SLAP2	-46.0394	-85.9618	-29.3127	-54.7827
JHU-17O-979	881-980	SLAP2-051613-5	SLAP2	-46.1803	-86.2229	-29.4601	-55.0604
JHU-17O-980	881-980	SLAP2-051613-5	SLAP2	-46.1406	-86.1498	-29.4182	-54.9821
JHU-17O-1106	1104-1208	VSMOW2-052013-4	VSMOW2	-17.9363	-34.2687	0.00279826	0.00244306
JHU-17O-1107	1104-1208	VSMOW2-052013-4	VSMOW2	-17.8735	-34.1573	0.0712367	0.125969
JHU-17O-1127	1104-1208	SLAP-2-51613	SLAP2	-46.5914	-86.9688	-30.1325	-56.2992
JHU-17O-1128	1104-1208	SLAP-2-51613-5	SLAP2	-46.3184	-86.4441	-29.8428	-55.7336
JHU-17O-1156	1104-1208	VSMOW2-052013-4	VSMOW2	-18.0743	-34.5249	-0.0301835	-0.0576705
JHU-17O-1157	1104-1208	VSMOW2-052013-4	VSMOW2	-18.0458	-34.4663	0.00200488	0.00927646
JHU-17O-1158	1104-1208	VSMOW2-052013-4	VSMOW2	-18.1643	-34.6745	-0.120534	-0.209243
JHU-17O-1181	1104-1208	SLAP2-051613-5	SLAP2	-45.3961	-84.8022	-28.7556	-53.7617
JHU-17O-1182	1104-1208	SLAP2-051613-5	SLAP2	-46.3475	-86.5492	-29.7556	-55.6275
JHU-17O-1183	1104-1208	SLAP2-051613-5	SLAP2	-46.5881	-86.974	-30.0069	-56.0781
JHU-17O-1207	1104-1208	VSMOW2-052013-4	VSMOW2	-18.1422	-34.6627	0.012823	0.0130987
JHU-17O-1208	1104-1208	VSMOW2-052013-4	VSMOW2	-18.0978	-34.5705	0.0618542	0.116126
JHU-17O-1211	1209-1301	VSOMW2-052013	VSMOW2	-17.8924	-34.1559	0.183537	0.36208
JHU-17O-1218	1209-1301	VSMOW2-052013-4	VSMOW2	-18.079	-34.5377	-0.0225384	-0.0627569
JHU-17O-1219	1209-1301	VSMOW2-052013-4	VSMOW2	-18.2361	-34.8085	-0.189245	-0.354673
JHU-17O-1236	1209-1301	SLAP2-051613-5	SLAP2	-46.2284	-86.3168	-29.6816	-55.4681
JHU-17O-1237	1209-1301	SLAP2-051613-5	SLAP2	-46.4448	-86.7346	-29.9108	-55.9171
JHU-17O-1238	1209-1301	SLAP2-051613-5	SLAP2	-46.3385	-86.5363	-29.8001	-55.7073
JHU-17O-1269	1209-1301	VSMOW-052013-4	VSMOW2	-17.9965	-34.3758	-0.00506757	-0.0106579
JHU-17O-1270	1209-1301	VSMOW-052013-4	VSMOW2	-17.9587	-34.3019	0.0333142	0.0660078
JHU-17O-1297	1209-1301	SLAP-051613-2	SLAP2	-46.0886	-86.0637	-29.6151	-55.3344
JHU-17O-1298	1209-1301	SLAP-051613-2	SLAP2	-46.0708	-86.033	-29.5977	-55.3038
JHU-17O-1299	1209-1301	SLAP-051613-2	SLAP2	-46.0591	-85.9986	-29.5866	-55.2693
JHU-17O-1304	1302-1332	VSMOW2-052113-4	VSMOW2	-18.2533	-34.8504	-0.0322217	-0.0711595
JHU-17O-1305	1302-1332	VSMOW2-052113-4	VSMOW2	-18.1828	-34.7	0.035902	0.0783232
JHU-17O-1315	1302-1332	SLAP2-051613-2	SLAP2	-45.7616	-85.4812	-29.3057	-54.7736
JHU-17O-1316	1302-1332	SLAP2-051613-2	SLAP2	-46.1991	-86.2739	-29.7765	-55.6397
JHU-17O-1317	1302-1332	SLAP2-051613-2	SLAP2	-46.4165	-86.6775	-30.0137	-56.0867
JHU-17O-1326	1302-1332	VSMOW2-052013-4	VSMOW2	-18.1302	-34.6069	-0.0487423	-0.0864394
JHU-17O-1327	1302-1332	VSMOW2-052013-4	VSMOW2	-18.0355	-34.4414	0.045062	0.0792757
JHU-17O-1591	1586-1671	VSMOW2-052113-1	VSMOW2	-18.1985	-34.6958	-0.0316061	-0.0294527
JHU-17O-1592	1586-1671	VSMOW2-052113-1	VSMOW2	-18.1793	-34.703	-0.0109825	-0.0368703
JHU-17O-1593	1586-1671	VSMOW2-052113-1	VSMOW2	-18.1271	-34.6048	0.0444634	0.0688931
JHU-17O-1621	1586-1671	SLAP2-051613	SLAP2	-46.5789	-86.8609	-29.9694	-55.9697
JHU-17O-1622	1586-1671	SLAP2-051613	SLAP2	-46.6463	-86.9749	-30.0402	-56.0916
JHU-17O-1642	1586-1671	VSMOW-052013-1	VSMOW2	-18.2046	-34.7165	-0.0195429	-0.0327269
JHU-17O-1643	1586-1671	VSMOW-052013-1	VSMOW2	-18.1696	-34.6582	0.0176682	0.0301568
JHU-17O-1668	1586-1671	SLAP2-051613-2	SLAP2	-45.922	-85.6928	-29.2596	-54.7003
JHU-17O-1669	1586-1671	SLAP2-051613-2	SLAP2	-46.1891	-86.2006	-29.5412	-55.2447
JHU-17O-1670	1586-1671	SLAP2-051613-2	SLAP2	-46.3237	-86.4332	-29.6829	-55.4937
JHU-17O-1679	1673-1768	VSMOW-2-052013-2a	VSMOW2	-17.9697	-34.3555	-0.0807905	-0.150048
JHU-17O-1681	1673-1768	VSMOW-2-052013-2a	VSMOW2	-17.8149	-34.0604	0.0925705	0.181323
JHU-17O-1682	1673-1768	VSMOW-2-052013-2a	VSMOW2	-17.9553	-34.3295	-0.0506584	-0.0993575
JHU-17O-1698	1673-1768	SLAP2-051613-1a	SLAP2	-46.0912	-86.0107	-29.664	-55.3669
JHU-17O-1699	1673-1768	SLAP2-051613-1a	SLAP2	-46.2937	-86.3844	-29.873	-55.7603
JHU-17O-1701	1673-1768	SLAP2-051613-1a	SLAP2	-46.1828	-86.194	-29.7462	-55.5418
JHU-17O-1722	1673-1768	VSMOW2-052013-2a	VSMOW2	-18.1222	-34.5786	-0.0230493	-0.054094
JHU-17O-1723	1673-1768	VSMOW2-052013-2a	VSMOW2	-18.0142	-34.3584	0.0958358	0.189536
JHU-17O-1724	1673-1768	VSMOW2-052013-2a	VSMOW2	-18.0523	-34.4467	0.0606491	0.102496
JHU-17O-1731	1673-1768	SLAP2-051613-1a	SLAP2	-45.9991	-85.8519	-29.4075	-54.9588
JHU-17O-1732	1673-1768	SLAP2-051613-1a	SLAP2	-45.7637	-85.4186	-29.1542	-54.487
JHU-17O-1733	1673-1768	SLAP2-051613-1a	SLAP2	-45.7645	-85.4081	-29.1503	-54.4685
JHU-17O-1743	1673-1768	VSMOW-2-052013-2a	VSMOW2	-18.2639	-34.8235	-0.0782695	-0.17196
JHU-17O-1744	1673-1768	VSMOW-2-052013-2a	VSMOW2	-18.0892	-34.4579	0.116071	0.23527
JHU-17O-1745	1673-1768	VSMOW-2-052013-2a	VSMOW2	-18.3293	-34.9019	-0.132358	-0.233166
JHU-17O-1761	1673-1768	SLAP2-051613-1a	SLAP2	-46.6012	-86.9583	-29.8982	-55.9286
JHU-17O-1762	1673-1768	SLAP2-051613-1a	SLAP2	-46.5865	-86.9247	-29.8779	-55.8854
JHU-17O-1763	1673-1768	SLAP2-051613-1a	SLAP2	-47.1959	-88.0668	-30.5165	-57.1028
JHU-17O-1944	1943-2041	SLAP2-051613-1a	SLAP2	-45.4625	-85.0195	-29.089	-54.4382
JHU-17O-1945	1943-2041	SLAP2-051613-1a	SLAP2	-45.5603	-85.1433	-29.196	-54.5776
JHU-17O-1946	1943-2041	SLAP2-051613-1a	SLAP2	-45.6285	-85.272	-29.2715	-54.7222
JHU-17O-1951	1943-2041	VSMOW-2-052013-2b	VSMOW2	-18.2061	-34.7966	0.0131791	0.00941348
JHU-17O-1952	1943-2041	VSMOW-2-052013-2b	VSMOW2	-18.2491	-34.849	-0.0354512	-0.0527557
JHU-17O-1953	1943-2041	VSMOW-2-052013-2b	VSMOW2	-18.3217	-34.9864	-0.115598	-0.207024
JHU-17O-1963	1943-2041	SLAP2-051613-1a	SLAP2	-45.9187	-85.7974	-29.625	-55.3774
JHU-17O-1964	1943-2041	SLAP2-051613-1a	SLAP2	-46.3493	-86.5273	-30.0876	-56.1742
JHU-17O-1965	1943-2041	SLAP2-051613-1a	SLAP2	-46.2163	-86.2973	-29.948	-55.9297
JHU-17O-1974	1943-2041	VSMOW-2-052013-2b	VSMOW2	-18.0417	-34.4753	0.128373	0.23615
JHU-17O-1975	1943-2041	VSMOW-2-052013-2b	VSMOW2	-18.182	-34.7366	-0.0242167	-0.0525735
JHU-17O-1976	1943-2041	VSMOW-2-052013-2b	VSMOW2	-18.3028	-34.9462	-0.158469	-0.290451
JHU-17O-1984	1943-2041	SLAP2-051613-1a	SLAP2	-46.0628	-86.0402	-29.8325	-55.7461
JHU-17O-1985	1943-2041	SLAP2-051613-1a	SLAP2	-45.9984	-85.9258	-29.7663	-55.6271
JHU-17O-1986	1943-2041	SLAP2-051613-1a	SLAP2	-46.1053	-86.1079	-29.8831	-55.8295
JHU-17O-1996	1943-2041	VSMOW-2-052013-2b	VSMOW2	-17.9176	-34.2256	0.203005	0.390505
JHU-17O-1997	1943-2041	VSMOW-2-052013-2b	VSMOW2	-18.0225	-34.4386	0.0884087	0.154224
JHU-17O-1998	1943-2041	VSMOW-2-052013-2b	VSMOW2	-18.051	-34.4863	0.0552947	0.0972076
JHU-17O-2016	1943-2041	SLAP2-051613-1a	SLAP2	-45.7318	-85.4197	-29.5607	-55.2335
JHU-17O-2017	1943-2041	SLAP2-051613-1a	SLAP2	-46.0977	-86.0999	-29.9541	-55.9762
JHU-17O-2018	1943-2041	SLAP2-051613-1a	SLAP2	-46.2974	-86.4568	-30.17	-56.3682
JHU-17O-2039	1943-2041	VSMOW2-052013-2B	VSMOW2	-18.0349	-34.442	-0.0352477	-0.0717171
JHU-17O-2040	1943-2041	VSMOW2-052013-2B	VSMOW2	-18.0488	-34.4609	-0.052763	-0.0974796
JHU-17O-2041	1943-2041	VSMOW2-052013-2B	VSMOW2	-18.0592	-34.4726	-0.0665141	-0.115499
JHU-17O-683	680-847	USGS46-011713	USGS46	-33.7014	-63.4902	-16.2202	-30.5621
JHU-17O-684	680-847	USGS46-011713	USGS46	-33.2713	-62.6859	-15.7691	-29.7044
JHU-17O-685	680-847	USGS47-012113	USGS47	-28.4333	-53.7964	-10.6569	-20.1527
JHU-17O-686	680-847	USGS47-012113	USGS47	-28.4409	-53.8134	-10.6687	-20.1782
JHU-17O-687	680-847	USGS45-012113	USGS45	-19.7107	-37.6063	-1.44087	-2.75823
JHU-17O-688	680-847	USGS45-012113	USGS45	-19.7479	-37.6717	-1.4839	-2.83593
JHU-17O-691	680-847	USGS48-012113	USGS48	-19.3603	-36.9663	-1.08538	-2.09957
JHU-17O-692	680-847	USGS48-012113	USGS48	-19.1054	-36.5005	-0.81951	-1.60603
JHU-17O-700	680-847	USGS46-011713	USGS46	-33.426	-62.9473	-15.9882	-30.093
JHU-17O-706	680-847	USGS45-012113	USGS45	-19.3423	-36.9033	-1.12264	-2.14234
JHU-17O-707	680-847	USGS45-012513	USGS45	-19.3093	-36.8453	-1.09154	-2.08739
JHU-17O-708	680-847	USGS45-012513	USGS45	-19.3664	-36.9576	-1.15566	-2.21549
JHU-17O-722	680-847	USGS47-012113	USGS47	-28.2257	-53.4125	-10.5751	-20.0078
JHU-17O-734	680-847	USGS45-012513	USGS45	-19.4233	-37.0481	-1.3134	-2.50421
JHU-17O-735	680-847	USGS45-012513	USGS45	-19.4487	-37.0872	-1.34402	-2.55371
JHU-17O-782	680-847	USGS45-012513	USGS45	-19.2512	-36.7064	-1.31171	-2.49046
JHU-17O-820	680-847	USGS45-012113	USGS45	-18.7722	-35.8151	-0.948063	-1.81262
JHU-17O-821	680-847	USGS45-012113	USGS45	-19.1197	-36.4661	-1.31909	-2.51937
JHU-17O-840	680-847	USGS47-012113	USGS47	-27.7219	-52.4742	-10.4816	-19.8537
JHU-17O-866	848-880	USGS47-012113	USGS47	-27.9133	-52.842	-10.3992	-19.6656
JHU-17O-881	881-980	USGS46-011713	USGS46	-33.2778	-62.7151	-15.9698	-30.0683
JHU-17O-882	881-980	USGS46-011713	USGS46	-33.5365	-63.2016	-16.2406	-30.5859
JHU-17O-890	881-980	USGS47-012113	USGS47	-28.2093	-53.419	-10.6548	-20.1668
JHU-17O-903	881-980	USGS48-012113	USGS48	-19.4411	-37.1424	-1.46115	-2.83117
JHU-17O-905	881-980	USGS48-012113	USGS48	-19.1045	-36.5025	-1.10767	-2.14905
JHU-17O-926	881-980	USGS45-012113	USGS45	-19.2261	-36.7093	-1.22803	-2.36068
JHU-17O-948	881-980	USGS45-012113	USGS45	-19.1144	-36.4836	-1.10362	-2.11149
JHU-17O-957	881-980	USGS47-012113	USGS47	-27.5955	-52.2623	-9.98926	-18.9085
JHU-17O-958	881-980	USGS47-012113	USGS47	-27.7411	-52.5371	-10.1416	-19.2007
JHU-17O-1104	1104-1208	USGS45-012113	USGS45	-19.1623	-36.5972	-1.29294	-2.49741
JHU-17O-1105	1104-1208	USGS45-012113	USGS45	-19.0722	-36.4183	-1.19582	-2.3018
JHU-17O-1168	1104-1208	USGS47-012113	USGS47	-28.1985	-53.3813	-10.6681	-20.187
JHU-17O-1169	1104-1208	USGS47-012113	USGS47	-28.1323	-53.2483	-10.5961	-20.0405
JHU-17O-1197	1104-1208	USGS48-012113	USGS48	-19.2435	-36.7455	-1.16984	-2.25898
JHU-17O-1209	1209-1301	USGS45-012113	USGS45	-19.1054	-36.4647	-1.09083	-2.10197
JHU-17O-1210	1209-1301	USGS45-012113	USGS45	-19.0863	-36.4108	-1.07204	-2.04665
JHU-17O-1284	1209-1301	USGS48-012113	USGS48	-19.1684	-36.6022	-1.2592	-2.42643
JHU-17O-1291	1209-1301	USGS45-012113	USGS45	-19.0808	-36.4132	-1.17649	-2.24092
JHU-17O-1302	1302-1332	USGS45-012113	USGS45	-19.1449	-36.5871	-0.965348	-1.91773
JHU-17O-1303	1302-1332	USGS45-012113	USGS45	-19.1278	-36.5178	-0.95387	-1.85574
JHU-17O-1597	1586-1671	USGS45-042414	USGS45	-19.4037	-36.9955	-1.30122	-2.49383
JHU-17O-1603	1586-1671	USGS45-042414	USGS45	-19.6655	-37.5364	-1.57533	-3.07178
JHU-17O-1611	1586-1671	USGS48-012113	USGS48	-19.5025	-37.2337	-1.40044	-2.74419
JHU-17O-1632	1586-1671	USGS47-012113	USGS45	-28.3075	-53.5416	-10.6844	-20.228
JHU-17O-1652	1586-1671	USGS45-042414	USGS45	-19.5264	-37.2274	-1.41081	-2.7222
JHU-17O-1690	1673-1768	USGS47-012113	USGS47	-28.0013	-52.9928	-10.6124	-20.0398
JHU-17O-1711	1673-1768	USGS47-012113	USGS47	-28.1426	-53.2742	-10.6583	-20.1844
JHU-17O-1729	1673-1768	USGS47-012113	USGS47	-27.9001	-52.7768	-10.3138	-19.5168
JHU-17O-1754	1673-1768	USGS45-140815-1	USGS45	-19.3164	-36.7679	-1.12968	-2.16529
JHU-17O-1768	1673-1768	USGS45-140815-1	USGS45	-21.4387	-40.8007	-3.30064	-6.38322
JHU-17O-2007	1943-2041	USGS-45-140815-1	USGS45	-19.2748	-36.8012	-1.27564	-2.461
